# Supplementary material for: Trends in bednet ownership and usage, and the effect of bednets on malaria hospitalization in the Kilifi Health and Demographic Surveillance System (KHDSS): 2008–2015
Source: BMC Infect Dis. 2017 Nov 15;17:720. doi: 10.1186/s12879-017-2822-x (PMC5688631; doi:10.1186/s12879-017-2822-x)
Supplement: Supplementary file 2 — Baseline characteristics, bednet ownership and usage, and hospital admission among residents of KHDSS during 8 rounds of enumeration. (XLS 76 kb) [file 12879_2017_2822_MOESM2_ESM.xls]

## Sheet: Additional file 2
Additional file 2: Baseline characteristics, bednet ownership and usage, and hospital admission among residents of KHDSS during 8 rounds of enumeration
Category	Details		Oct 2008 – Feb 2009	Mar – Aug 2009	Jun – Sep 2010	May – Sep 2011	May – Jul 2012‡	Jul – Aug 2012‡	May – Oct 2013	Jun – Oct 2014	Jun – Sep 2015‡	Oct – Nov 2015‡
General survey characteristics	Total Population		237241	244427	251128	254550	213630	46188	267712	272275	260054	15415
	Population <=5 years (%)		40442 (17.1)	42508 (17.4)	44253 (17.6)	44489 (17.5)	37929 (17.8)	7036 (15.2)	44597 (16.7)	44323 (16.3)	42073 (16.2)	2384 (15.5)
	Female population (%)		53.3	53.2	53.1	53.1	53	52.7	53	53	53	50.7
	Median age (IQR*) (years)		15 (7, 30)	15 (7, 30)	15 (7, 31)	15 (7, 31)	15 (7, 31)	18 (8, 34)	15 (7, 31)	15 (7, 32)	16 (7, 32)	18 (8, 33)
Bednet ownership	Missing Values n, (%)		15557 (6.6)	22718 (9.3)	11942 (4.7)	22972 (9.0)	18823 (8.8)	6478 (14.0)	30577 (11.4)	35827 (13.2)	27562 (10.6)	2504 (16.2)
	Overall percentage [95% CI*]†		57.9 [57.7, 58.1]	57.3 [57.1, 57.5]	65.8 [65.6, 66.0]	60.8 [60.6, 61.0]	46.3 [46.1, 46.6]	80.6 [80.2, 80.9]	85.5 [85.3, 85.6]	74.3 [74.2 74.5]	56.6 [56.4, 56.8]	90.8 [90.2, 91.3]
	Age group (years)†	<1	81.3 [80.2, 82.4]	86.4 [85.6, 87.3]	89.8 [89.1, 90.6]	88.6 [87.8, 89.3]	77.9 [76.8, 78.9]	87.6 [85.4, 89.6]	93.7 [93.1, 94.3]	89.9 [89.2, 90.6]	82.5 [81.5, 83.4]	95.8 [92.6, 97.9]
		1-4	68.9 [68.3, 69.4]	70.6 [70.1, 71.1]	77.4 [77.0, 77.9]	73.7 [73.2, 74.1]	58.9 [58.4, 59.5]	83.5 [82.4, 84.5]	89.6 [89.2, 89.9]	81.5 [81.0, 81.9]	65.1 [64.5, 65.6]	92.6 [91.2, 93.8]
		< 5	70.6 [70.1, 71.0]	73.1 [72.7, 73.5]	79.4 [79.0, 79.8]	76.4 [76.0, 76.8]	62.2 [61.7, 62.8]	84.1 [83.2, 85.0]	90.3 [90.0, 90.5]	83.0 [82.6, 83.4]	68.1 [67.6, 68.5]	93.0 [91.8, 94.1]
		16-49 Females	63.1 [62.7, 63.5]	63.2 [62.8, 63.7]	71.4 [71.0, 71.8]	67.4 [67.0, 67.9]	52.7 [52.3, 53.3]	83.6 [82.9, 84.3]	88.2 [88.0, 88.5]	78.7 [78.3, 79.0]	62.3 [61.9, 62.7]	90.9 [89.8, 91.9]
Slept under a net the night prior to survey	Missing Values n, (%)		29287 (12.3)	38515 (15.8)	27220 (10.8)	32878 (12.9)	23627 (11.1)	7421 (16.1)	40007 (14.9)	44946 (16.5)	33421 (12.9)	2886 (18.7)
	Overall percentage [95% CI*]†		54.7 [54.4, 54.9]	53.3 [53.1, 53.5]	64.0 [63.8, 64.2]	59.4 [59.2, 59.6]	43.6 [43.4, 43.8]	77.8 [77.4, 78.3]	82.8 [82.7, 83.0]	71.6 [71.5, 71.8]	54.4 [54.2, 54.6]	88.9 [88.4, 89.5]
	Age group (years)†	<1	80.7 [79.5, 81.8]	82.8 [81.8, 83.7]	88.6 [87.8, 89.4]	87.9 [87.2, 88.7]	75.5 [74.4, 76.6]	85.5 [83.1, 87.6]	92.4 [97.8, 93.1]	88.2 [87.4, 88.9]	80.6 [79.6, 81.5]	94.9 [91.4, 97.3]
		1-4	66.8 [66.2, 67.3]	66.0 [65.5, 66.5]	75.6 [75.2, 76.1]	72.4 [71.9, 72.9]	55.6 [55.0, 56.2]	81.5 [80.4, 82.5]	87.5 [87.1, 87.8]	79.1 [78.7, 79.6]	62.6 [62.1, 63.2]	91.0 [89.6, 92.4]
		< 5	68.7 [68.2, 69.1]	68.6 [68.1, 69.1]	77.7 [77.3, 78.1]	75.3 [74.9, 75.7]	59.1 [58.6, 59.6]	82.1 [81.1, 83.1]	88.3 [88.0, 88.6]	80.8 [80.4, 81.2]	65.7 [65.2, 66.2]	91.6 [90.2, 92.8]
		16-49 Females	59.8 [59.3, 60.2]	59.3 [58.9, 59.8]	69.8 [69.4, 70.2]	65.9 [65.5,66.4]	50.0 [49.4, 50.4]	81.2 [80.4, 82.0]	85.8 [85.5, 86.1]	76.1 [75.7, 76.5]	60.0 [59.5, 60.4]	89.0 [87.9, 90.1]
	Among bednet owners		94.9 [94.8, 95.1]	94.8 [94.7, 95.0]	97.9 [97.8, 98.0]	97.7 [97.6, 97.8]	95.1 [95.0, 95.2]	96.7 [96.5, 96.9]	97.1 [97.0, 97.2]	97.1 [97.0, 97.2]	97.0 [96.9, 97.1]	98.2 [97.9, 98.4]
Paediatric admission (< 5 years)	Resident admissions		801	1007	506	466	321	113	418	425	365	141
	Female, %		43.5	43.3	43.9	41.2	46.4	31	41.4	43.3	40	42.6
	Median age (IQR*) (months)		11 (3, 25)	13 (5, 26)	16 (5, 32)	11 (1, 27)	13 (1, 26)	15 (4, 29)	14 (2, 28)	13 (3, 32)	13 (4, 28)	15 (1, 31)
*IQR = interquartile range, CI = confidence interval; †excluding missing data; ‡2012 & 2015 were split into 2 time periods i.e. before and after bednet mass distribution
