# Supplementary material for: Trends in bednet ownership and usage, and the effect of bednets on malaria hospitalization in the Kilifi Health and Demographic Surveillance System (KHDSS): 2008–2015
Source: BMC Infect Dis. 2017 Nov 15;17:720. doi: 10.1186/s12879-017-2822-x (PMC5688631; doi:10.1186/s12879-017-2822-x)
Supplement: Supplementary file 3 — Data validation: reported and observed bednet ownership status among KHDSS residents by survey period and age categories. (XLS 37 kb) [file 12879_2017_2822_MOESM3_ESM.xls]

## Sheet: Additional file 3
Additional file 3. Data validation: reported and observed bednet ownership status among KHDSS residents by survey period and age categories
Variables		Bednet observed in sero-survey among reported bednet owners in KHDSS
Survey Period	Age group [years]	n	Proportion	Agreement [95% CI]	Gwet’s AC1
June – August 2009	0 - 4	294	0.857	75.9% [70.5, 80.6]	0.6
	5-15	318	0.765	68.6% [63.1, 73.6]	0.4
	Total	612	0.814	72.1% [68.3, 75.6]	0.5
June – September 2011	0 - 4	179	0.816	76.5% [69.6, 82.5]	0.59
	5-15	206	0.788	72.3% [65.7, 78.3]	0.46
	Total	385	0.803	74.3% [69.6, 78.6]	0.52
June – September 2013	0 - 4	166	0.974	92.8% [87.7, 96.2]	0.92
	5-15	195	0.913	86.2% [80.5, 90.7]	0.82
	Total	361	0.941	89.2% [85.5, 92.2]	0.87
June – October 2015	0 - 4	155	0.917	78.1% [70.7, 84.3]	0.69
	5-15	157	0.796	67.5% [59.6, 74.8]	0.38
	Total	312	0.865	72.8% [67.6, 77.7]	0.54
Overall	0 - 4	794	0.89	80.0% [77.0, 82.7]	0.7
	5-15	876	0.82	73.2% [70.1, 76.1]	0.51
n = number of individuals observed both in the KHDSS enumeration survey and sero-survey i.e. paired observations; proportion = number of individuals for whom bednet was observed in the sero-survey divided by the number of individuals who reported bednet use during the KHDSS enumeration survey; CI = confidence interval
