# Supplementary material for: Trends in bednet ownership and usage, and the effect of bednets on malaria hospitalization in the Kilifi Health and Demographic Surveillance System (KHDSS): 2008–2015
Source: BMC Infect Dis. 2017 Nov 15;17:720. doi: 10.1186/s12879-017-2822-x (PMC5688631; doi:10.1186/s12879-017-2822-x)
Supplement: Supplementary file 5 — Sensitivity analysis: Incidence of malaria hospitalization (parasitemia > 2500) among children < 5 years in the KHDSS by pattern of reported bednet ownership and usage, using incrementally longer periods of observation. (XLS 39 kb) [file 12879_2017_2822_MOESM5_ESM.xls]

## Sheet: Additional file 5
Additional file 5. Sensitivity analysis: Incidence of malaria hospitalization (parasitemia >2,500) among children <5 years in the KHDSS by pattern of reported bednet ownership and usage, using incrementally longer periods of observation.
Period	Factor	Person-years	Malaria admissions, n	Rate per 1,000	Unadjusted HR (95% CI)	HR† (95% CI)
1 month before and after survey	Bednet owners	95307	355	3.72	0.72	0.79
	Bednet non-owners	26607	137	5.15	(0.59, 0.88)	(0.64, 0.97)
	Bednet use last night	89072	326	3.66	0.71	0.78
	Bednet non-use	28077	145	5.16	(0.58, 0.86)	(0.63, 0.96)
2 months before and after survey	Bednet owners	118251	414	3.5	0.72	0.74
	Bednet non-owners	33443	162	4.84	(0.60, 0.87)	(0.61, 0.90)
	Bednet use last night	110477	382	3.46	0.72	0.75
	Bednet non-use	35235	170	4.82	(0.60, 0.86)	(0.61, 0.90)
3 months before and after survey	Bednet owners	138006	487	3.53	0.74	0.78
	Bednet non-owners	39029	186	4.77	(0.63, 0.88)	(0.65, 0.93)
	Bednet use last night	128867	451	3.5	0.75	0.79
	Bednet non-use	40962	192	4.69	(0.63, 0.89)	(0.66, 0.95)
n = number of children admitted with malaria, HR = Hazard Ratio, CI = confidence interval
†The HR was adjusted for sex, age, location of residence and period of the survey
